# Supplementary material for: 4,4′-(Ethene-1,2-di­yl)dipyridinium 4-[2-(pyridin-4-yl)ethen­yl]pyridinium octa­cyanidomolybdate(V) tetra­hydrate
Source: Acta Crystallogr Sect E Struct Rep Online. 2013 Feb 2;69(Pt 3):m132. doi: 10.1107/S1600536813002985 (PMC3588454; doi:10.1107/S1600536813002985)
Supplement: Supplementary file 2 [file e-69-0m132-Isup2.hkl]

# 
# h,k,l, Fc-squared, Fo-squared, sigma(Fo-squared) and status flag 
# 
data_I
_shelx_title ' 8 in Ccca' 
_shelx_refln_list_code          4 
_shelx_F_calc_maximum      269.84 
_exptl_crystal_F_000      1524.00 
_reflns_d_resolution_high  0.8304 
 
loop_ 
 _symmetry_equiv_pos_as_xyz 
 'x, y, z' 
 '-x, -y+1/2, z' 
 'x, -y+1/2, -z+1/2' 
 '-x, y, -z+1/2' 
 'x+1/2, y+1/2, z' 
 '-x+1/2, -y+1, z' 
 'x+1/2, -y+1, -z+1/2' 
 '-x+1/2, y+1/2, -z+1/2' 
 '-x, -y, -z' 
 'x, y-1/2, -z' 
 '-x, y-1/2, z-1/2' 
 'x, -y, z-1/2' 
 '-x+1/2, -y+1/2, -z' 
 'x+1/2, y, -z' 
 '-x+1/2, y, z-1/2' 
 'x+1/2, -y+1/2, z-1/2' 
 
_cell_length_a    12.4027 
_cell_length_b    16.5342 
_cell_length_c    15.3695 
_cell_angle_alpha  90.000 
_cell_angle_beta   90.000 
_cell_angle_gamma  90.000 
 
_shelx_F_squared_multiplier     1.000 
 
loop_ 
 _refln_index_h 
 _refln_index_k 
 _refln_index_l 
 _refln_F_squared_calc 
 _refln_F_squared_meas 
 _refln_F_squared_sigma 
 _refln_observed_status 
   6   0   0     5933.52     5572.19    103.38 o 
  10   0   0    13300.84    13469.25    223.02 o 
  12   0   0      771.66      430.68    129.52 o 
  14   0   0      432.32      541.08    118.25 o 
   4   2   0    18014.30    17621.68     83.89 o 
   6   2   0     1557.48     1233.05     31.22 o 
   8   2   0     7058.71     6805.33     96.20 o 
  10   2   0    10470.29    10463.66    128.92 o 
  12   2   0     4565.62     4604.49    103.82 o 
  14   2   0     3699.16     3767.99    102.84 o 
   0   4   0      860.55     1020.67     23.89 o 
   2   4   0    30488.96    29824.81    184.05 o 
   4   4   0    46978.00    47622.18    196.40 o 
   6   4   0     3841.70     3656.47     40.78 o 
   8   4   0     4501.07     4092.82     50.34 o 
  10   4   0     6726.33     6916.42     76.11 o 
  12   4   0     3426.64     3391.55     85.61 o 
  14   4   0     4735.74     4762.27     89.24 o 
   0   6   0     5935.97     4991.95     59.09 o 
   2   6   0     1952.75     1681.11     31.37 o 
   4   6   0    30375.03    31294.73    146.76 o 
   6   6   0    45439.00    46349.14    400.46 o 
   8   6   0      497.40      389.89     32.47 o 
  10   6   0       29.60       24.22      5.77 o 
  12   6   0    11994.22    12291.97    251.43 o 
  14   6   0     7961.39     7924.34    200.30 o 
   0   8   0     4937.23     6037.67     74.24 o 
   2   8   0    11791.25    11388.79    102.17 o 
   4   8   0    54759.76    56158.22    299.33 o 
   6   8   0     8052.44     8028.03     82.42 o 
   8   8   0      136.14      148.36     15.99 o 
  10   8   0     5940.28     5871.75     90.66 o 
  12   8   0     8062.35     8393.69    160.17 o 
   0  10   0     4993.90     5839.74    157.92 o 
   2  10   0    14184.28    13945.80    128.62 o 
   4  10   0     8298.36     7710.99     81.08 o 
   6  10   0     1495.51     1457.45     45.13 o 
   8  10   0    10811.12    10757.63    115.26 o 
  10  10   0    11372.69    11724.96    298.09 o 
  12  10   0      463.41      460.15     60.15 o 
   0  12   0    10611.50    10244.19    125.57 o 
   2  12   0     3226.52     3137.40     44.47 o 
   4  12   0     4553.19     4569.13     78.42 o 
   6  12   0    15487.64    15752.52    150.59 o 
   8  12   0     6483.21     6417.28    251.96 o 
  10  12   0      665.78      546.08    103.00 o 
   0  14   0     1783.74     1942.19    124.39 o 
   2  14   0     4519.93     4679.57    112.66 o 
   4  14   0     9571.58     9449.13    138.88 o 
   6  14   0     6710.50     6895.55    193.04 o 
   8  14   0     2514.26     2428.95     86.59 o 
  10  14   0     2588.21     2537.97    104.27 o 
   0  16   0     3498.12     3599.93    122.84 o 
   2  16   0     4965.79     5074.17    102.43 o 
   4  16   0     4444.24     4617.62    271.05 o 
   6  16   0     2829.88     2787.04     89.00 o 
   8  16   0     4058.62     3876.66     84.25 o 
   0  18   0     7060.20     7014.48    171.63 o 
   2  18   0     3826.81     4029.83    223.81 o 
   4  18   0     1577.08     1670.98     66.36 o 
   6  18   0     2508.07     2394.42     86.76 o 
   3   1   1    49725.46    48385.46    387.01 o 
   5   1   1    22672.99    22530.91     75.50 o 
   7   1   1      526.25      317.92     26.57 o 
   9   1   1     1974.53     1902.62     29.93 o 
  11   1   1    17067.89    16942.12     94.74 o 
  13   1   1     9627.09     9486.68    109.50 o 
   2   2   1    14824.12    14323.39     56.95 o 
   4   2   1     4522.91     4282.58     32.54 o 
   6   2   1     5790.53     6306.60     54.34 o 
   8   2   1     3840.59     3914.88     33.56 o 
  10   2   1     1950.76     2000.92     29.50 o 
  12   2   1     2650.15     2456.97     40.11 o 
  14   2   1      664.92      501.47     38.00 o 
   1   3   1    40509.88    39972.39    583.85 o 
   3   3   1    16124.35    16224.76     57.26 o 
   5   3   1     3546.56     2988.66     29.99 o 
   7   3   1     7971.79     7801.02     44.27 o 
   9   3   1    13421.43    13629.50     73.46 o 
  11   3   1     4551.10     4616.81     54.00 o 
  13   3   1     2155.43     2223.28     46.59 o 
   2   4   1     4034.96     4497.99     22.38 o 
   4   4   1     3414.85     3449.49     21.28 o 
   6   4   1     1484.39     1487.66     17.47 o 
   8   4   1     1599.72     1702.74     22.94 o 
  10   4   1      311.82      302.32     18.02 o 
  12   4   1      238.60      250.09     25.34 o 
  14   4   1      171.80      164.65     19.99 o 
   1   5   1     1069.70      919.86     10.68 o 
   3   5   1    39835.44    39708.14    126.25 o 
   5   5   1    27824.85    27183.90    132.89 o 
   7   5   1     4536.42     4368.41     31.74 o 
   9   5   1     2810.82     2936.96     36.58 o 
  11   5   1     4680.49     4750.53     74.02 o 
  13   5   1     4453.34     4511.27     60.60 o 
   2   6   1     1683.29     1986.77     16.73 o 
   4   6   1       21.54       27.48      4.41 o 
   6   6   1        9.97       15.44      6.51 o 
   8   6   1        3.56        4.78      5.43 o 
  10   6   1      572.75      532.29     31.97 o 
  12   6   1       73.37       58.52     13.18 o 
  14   6   1      462.43      361.31     55.02 o 
   1   7   1    27076.19    27767.92     93.17 o 
   3   7   1     1621.09     1217.45     14.92 o 
   5   7   1     8318.43     7668.72     43.31 o 
   7   7   1    18404.04    18796.90    118.66 o 
   9   7   1     6066.57     6283.78     82.22 o 
  11   7   1     2038.26     2096.91     32.30 o 
  13   7   1     1855.14     1990.21     59.39 o 
   2   8   1    15185.40    16487.89     88.21 o 
   4   8   1      543.03      625.54     17.26 o 
   6   8   1     3935.89     4276.44     37.25 o 
   8   8   1      684.97      678.09     23.07 o 
  10   8   1      561.78      497.47     34.17 o 
  12   8   1      224.95      199.54     24.46 o 
   1   9   1    11723.91    11234.94     62.84 o 
   3   9   1     7273.32     7234.24     43.85 o 
   5   9   1     7569.23     7500.90     56.28 o 
   7   9   1     9278.07     9401.57     79.35 o 
   9   9   1     6916.19     6865.12     57.50 o 
  11   9   1     2584.34     2734.71     49.86 o 
  13   9   1     1601.91     1584.13     67.38 o 
   2  10   1     8141.77     8613.88     49.84 o 
   4  10   1      572.38      564.53     18.70 o 
   6  10   1     2604.19     2733.93     34.13 o 
   8  10   1      351.97      300.38     31.51 o 
  10  10   1      450.73      395.89     34.28 o 
  12  10   1       39.69       28.19     10.05 o 
   1  11   1     4554.97     4308.19     33.88 o 
   3  11   1    13748.46    14008.89     98.51 o 
   5  11   1     5867.22     6048.06     61.39 o 
   7  11   1     4098.23     4053.95     43.88 o 
   9  11   1     7812.20     7794.35    153.01 o 
  11  11   1     3332.94     3327.92     73.02 o 
   2  12   1      148.17      170.94     12.66 o 
   4  12   1      493.16      503.77     30.98 o 
   6  12   1      215.95      194.77     18.23 o 
   8  12   1      448.40      339.58     29.99 o 
  10  12   1      221.50      206.24     35.93 o 
   1  13   1     8632.10     8264.00     79.78 o 
   3  13   1     1592.36     1701.74     34.22 o 
   5  13   1     7091.64     7213.98     90.45 o 
   7  13   1    12104.79    11878.42    204.05 o 
   9  13   1     2391.53     2404.26     46.65 o 
  11  13   1      621.49      573.96     43.33 o 
   2  14   1       45.11       38.89      9.94 o 
   4  14   1       39.50       58.72     10.31 o 
   6  14   1       85.93       93.22     18.86 o 
   8  14   1        0.67       16.27      8.93 o 
  10  14   1      106.65       93.00     25.34 o 
   1  15   1     7522.23     7448.98    109.65 o 
   3  15   1     1125.82     1261.99     55.72 o 
   5  15   1     4503.82     4542.17     92.41 o 
   7  15   1    11099.61    11114.91    121.04 o 
   9  15   1     2979.41     2932.11     53.59 o 
   2  16   1      741.36      678.82     43.43 o 
   4  16   1       16.99       33.51     14.42 o 
   6  16   1        3.93        9.02     11.02 o 
   8  16   1       28.98       49.79     12.95 o 
   1  17   1     1378.09     1473.41     39.83 o 
   3  17   1     8572.39     8842.20    112.38 o 
   5  17   1     4849.41     4996.36    101.92 o 
   7  17   1     1534.07     1429.67     42.92 o 
   2  18   1       17.26       19.91     17.39 o 
   4  18   1      570.29      531.59     42.11 o 
   6  18   1       17.59       15.89     11.90 o 
   1  19   1     7255.68     7554.36    113.32 o 
   3  19   1     1317.94     1246.31     41.75 o 
   2   0   2    19786.03    19285.26    121.74 o 
   4   0   2    20845.75    20128.35     91.18 o 
   6   0   2    15002.26    14471.06     80.07 o 
   8   0   2     6167.16     5991.28    111.66 o 
  10   0   2     4017.74     4156.94     63.84 o 
  12   0   2     4704.26     5032.85     76.14 o 
  14   0   2     4657.52     4319.10    165.73 o 
   1   1   2     6079.31     5446.32     45.45 o 
   3   1   2    30115.80    29569.19    101.95 o 
   5   1   2       53.24       69.64      6.72 o 
   7   1   2    18465.20    19193.56     82.49 o 
   9   1   2       77.61       99.59      9.47 o 
  11   1   2     7166.42     6915.09     59.78 o 
  13   1   2      304.10      266.26     34.43 o 
   2   2   2    21011.05    20999.40     81.56 o 
   4   2   2     2607.92     2204.22     20.70 o 
   6   2   2    10503.46     9822.45     65.08 o 
   8   2   2    14204.37    14430.92     83.38 o 
  10   2   2     6197.44     6413.74     48.93 o 
  12   2   2     2976.60     3055.17     40.31 o 
  14   2   2     2909.15     2822.30     62.04 o 
   1   3   2     2550.67     2956.01     36.57 o 
   3   3   2     4579.48     4934.25     29.07 o 
   5   3   2       83.59      152.71     12.27 o 
   7   3   2     1151.26     1251.93     23.74 o 
   9   3   2       21.40       24.63      5.38 o 
  11   3   2       81.28       78.73      9.52 o 
  13   3   2      145.06      151.90     19.94 o 
   2   4   2    17829.27    17466.78     57.91 o 
   4   4   2    14581.59    14732.33     54.41 o 
   6   4   2    10482.45     9937.34     55.27 o 
   8   4   2     8983.81     8619.63     62.38 o 
  10   4   2     4851.52     4940.55     45.98 o 
  12   4   2     2880.34     3075.80     66.23 o 
  14   4   2     3583.31     3646.99     65.04 o 
   1   5   2    47535.52    48656.73    303.65 o 
   3   5   2    23005.06    24318.06     94.78 o 
   5   5   2    11475.49    11999.43     62.76 o 
   7   5   2     1667.88     1752.16     20.20 o 
   9   5   2      568.38      584.95     23.35 o 
  11   5   2       12.70       24.73      6.51 o 
  13   5   2        0.13       15.34      7.29 o 
   0   6   2    14156.31    14493.59     98.72 o 
   2   6   2    13747.43    12856.79     50.43 o 
   4   6   2    11614.13    10899.26     51.60 o 
   6   6   2    10699.17    10676.69     60.18 o 
   8   6   2     8255.39     8385.70     54.10 o 
  10   6   2     4253.80     4167.21     52.23 o 
  12   6   2     2458.14     2533.93     43.02 o 
  14   6   2     2892.00     3003.77     79.35 o 
   1   7   2     1166.04     1102.18     17.94 o 
   3   7   2     1171.00     1215.58     15.15 o 
   5   7   2     4585.28     4677.73     31.31 o 
   7   7   2     1135.51     1130.96     19.82 o 
   9   7   2     2636.00     2557.91     31.56 o 
  11   7   2       87.42       76.68     11.82 o 
  13   7   2      524.79      440.53     46.97 o 
   0   8   2    18347.75    17415.27     95.99 o 
   2   8   2     8523.10     8140.88     48.57 o 
   4   8   2     7307.64     7389.43     42.61 o 
   6   8   2    12616.01    12927.12     85.68 o 
   8   8   2     5930.37     5844.86     60.09 o 
  10   8   2     2998.46     3008.85     39.75 o 
  12   8   2     4201.80     4243.36     58.47 o 
   1   9   2     2878.18     3195.88     27.36 o 
   3   9   2      729.60      892.97     19.39 o 
   5   9   2     3503.65     3838.75     39.73 o 
   7   9   2      273.29      329.14     21.62 o 
   9   9   2     1666.57     1633.26     35.71 o 
  11   9   2      465.93      376.24     41.15 o 
  13   9   2      397.76      279.87     36.34 o 
   0  10   2     5327.31     5036.86     51.19 o 
   2  10   2    11077.65    10749.14     79.83 o 
   4  10   2    10987.68    11162.71     77.37 o 
   6  10   2     3830.52     3907.26     43.76 o 
   8  10   2     4979.31     4944.43     58.11 o 
  10  10   2     6158.60     6038.87    118.33 o 
  12  10   2     2750.28     2832.46     77.86 o 
   1  11   2      130.93      166.97     13.36 o 
   3  11   2      319.02      303.31     18.19 o 
   5  11   2      198.95      187.31     16.55 o 
   7  11   2     1097.01     1089.61     39.47 o 
   9  11   2        8.82       17.65      9.00 o 
  11  11   2      860.83      855.16     42.65 o 
   0  12   2     9970.34    10419.40     88.80 o 
   2  12   2     9792.22     9898.12     82.74 o 
   4  12   2     4161.93     3992.76     49.73 o 
   6  12   2     1816.98     1716.12     43.29 o 
   8  12   2     6553.47     6681.05     75.60 o 
  10  12   2     8342.69     8518.28    217.76 o 
   1  13   2     1436.05     1489.57     31.68 o 
   3  13   2     1600.60     1566.48     28.91 o 
   5  13   2      148.28      176.49     15.26 o 
   7  13   2      499.53      474.70     31.99 o 
   9  13   2       42.89       38.32      9.74 o 
  11  13   2        2.44       17.19     11.59 o 
   0  14   2      506.74      696.16     71.56 o 
   2  14   2     3384.99     3461.95     68.01 o 
   4  14   2    15985.12    16353.75    127.92 o 
   6  14   2    10065.68    10147.68    122.47 o 
   8  14   2       77.12       79.39     21.23 o 
  10  14   2      692.33      618.84     45.98 o 
   1  15   2      130.72      117.74     18.53 o 
   3  15   2      228.33      189.81     23.19 o 
   5  15   2       45.70       42.24     11.61 o 
   7  15   2        0.83       10.49     10.51 o 
   9  15   2      320.94      243.48     39.32 o 
   0  16   2       73.83       42.97     40.56 o 
   2  16   2     4094.97     4157.40     89.18 o 
   4  16   2    16384.50    15999.11    170.76 o 
   6  16   2     4552.32     4571.68    103.23 o 
   8  16   2      239.10      214.05     42.30 o 
   1  17   2      249.99      262.75     36.27 o 
   3  17   2       27.33       30.75     12.59 o 
   5  17   2      653.80      611.46     41.18 o 
   7  17   2       54.58       39.86     14.24 o 
   0  18   2     2367.36     2175.99     91.32 o 
   2  18   2     4387.23     4409.27     87.29 o 
   4  18   2     4091.73     4354.74     64.67 o 
   6  18   2     1512.43     1498.74     56.23 o 
   1  19   2      185.60      139.58     35.03 o 
   3  19   2      124.44       84.49     22.69 o 
   1   1   3    21022.84    19881.35     76.51 o 
   3   1   3    14984.47    15171.37    119.76 o 
   5   1   3    16123.17    15639.43     56.87 o 
   7   1   3     7627.43     7295.23     40.13 o 
   9   1   3     6605.80     6639.33     57.25 o 
  11   1   3     9290.38     9374.42     88.73 o 
  13   1   3     2846.70     2940.58     51.94 o 
   2   2   3    19978.46    21708.18    123.19 o 
   4   2   3     6347.03     6717.08     31.40 o 
   6   2   3     4049.77     4313.77     32.30 o 
   8   2   3     3249.21     3344.04     30.59 o 
  10   2   3      425.03      426.45     24.36 o 
  12   2   3      294.67      288.59     30.18 o 
  14   2   3       67.81       28.04     10.80 o 
   1   3   3      766.43      948.23      9.68 o 
   5   3   3    26962.14    27466.35    100.97 o 
   7   3   3      776.55      667.81     15.11 o 
   9   3   3     6153.49     6160.54     56.48 o 
  11   3   3     7649.37     7512.75     59.22 o 
  13   3   3     2282.00     2315.83     57.06 o 
   2   4   3     1844.52     1862.23     14.57 o 
   4   4   3      567.69      615.62     15.64 o 
   6   4   3      119.64      177.95     12.31 o 
   8   4   3      912.91      880.71     15.70 o 
  10   4   3     1108.96     1092.14     24.69 o 
  12   4   3      646.39      569.63     54.78 o 
  14   4   3      619.07      541.29     60.81 o 
   1   5   3    23547.19    23033.01     74.26 o 
   3   5   3     3710.83     3379.44     28.22 o 
   5   5   3    12795.14    12548.93     68.98 o 
   7   5   3    17770.47    17885.13     82.17 o 
   9   5   3     4248.34     4299.93     46.11 o 
  11   5   3     1713.95     1729.19     28.34 o 
  13   5   3     4025.64     4058.55     92.39 o 
   2   6   3     5043.90     5024.56     40.13 o 
   4   6   3       43.06       79.96      7.58 o 
   6   6   3       51.19       41.36      8.32 o 
   8   6   3       16.46       21.00      5.05 o 
  10   6   3      635.13      616.27     33.77 o 
  12   6   3        8.48       10.60     10.96 o 
  14   6   3      502.04      429.08     49.89 o 
   1   7   3    16581.13    15627.56     66.20 o 
   3   7   3     5036.43     4816.46     32.80 o 
   5   7   3    13998.20    14091.65     75.53 o 
   7   7   3    12095.70    12353.01     68.07 o 
   9   7   3     1858.94     1748.22     31.68 o 
  11   7   3     2290.86     2317.30     59.13 o 
  13   7   3     6366.14     6623.88    212.72 o 
   2   8   3      141.47      214.94     15.42 o 
   4   8   3     3788.46     4001.13     30.18 o 
   6   8   3      201.02      224.05     16.33 o 
   8   8   3     3147.05     3066.61     37.08 o 
  10   8   3      229.85      197.39     23.44 o 
  12   8   3      550.40      513.95     56.91 o 
   1   9   3    24328.84    24871.56    104.91 o 
   3   9   3     7853.92     7392.77     44.13 o 
   5   9   3      133.18      124.55     11.98 o 
   7   9   3     5359.59     5381.49     55.96 o 
   9   9   3    15919.46    16238.89    220.57 o 
  11   9   3     3789.81     3744.67     64.67 o 
  13   9   3      381.88      352.76     48.52 o 
   2  10   3     5509.54     6114.56     45.73 o 
   4  10   3      191.67      240.86     16.54 o 
   6  10   3     2365.73     2387.00     43.33 o 
   8  10   3      178.24      196.10     19.68 o 
  10  10   3      533.98      572.82     35.91 o 
  12  10   3       67.40       71.35     15.11 o 
   1  11   3    14869.72    15198.35    100.51 o 
   3  11   3     3745.60     3689.85     32.71 o 
   5  11   3     4651.58     4612.10     52.24 o 
   7  11   3     5940.20     5908.78     88.30 o 
   9  11   3     2929.33     2799.14     54.61 o 
  11  11   3     3544.67     3520.90     97.56 o 
   2  12   3       27.06       49.99      6.71 o 
   4  12   3      613.23      623.64     35.14 o 
   6  12   3       13.92       26.62      8.09 o 
   8  12   3      541.54      509.11     38.03 o 
  10  12   3       71.61       66.24     15.32 o 
   1  13   3    11460.27    11929.14    121.27 o 
   3  13   3     3055.90     2975.29     43.25 o 
   5  13   3     2934.51     2779.07     43.47 o 
   7  13   3     5707.59     5831.88     83.44 o 
   9  13   3     4151.98     4073.69     61.21 o 
  11  13   3     2199.72     2045.72     71.26 o 
   2  14   3    10299.56     9983.63    148.72 o 
   4  14   3      339.49      342.47     38.02 o 
   6  14   3     4195.60     4127.46     79.29 o 
   8  14   3      542.17      480.47     47.31 o 
  10  14   3      703.96      564.33     62.40 o 
   1  15   3     4857.14     4839.00     62.14 o 
   3  15   3     6476.35     6786.73     90.66 o 
   5  15   3     2726.28     2817.92     64.95 o 
   7  15   3     2506.19     2442.55     50.26 o 
   9  15   3     4973.79     4851.19    112.40 o 
   2  16   3      216.82      176.63     26.70 o 
   4  16   3        1.04       15.40      9.94 o 
   6  16   3      823.34      739.52     34.10 o 
   8  16   3        6.14       15.38      7.59 o 
   1  17   3     5306.87     5440.64     79.66 o 
   3  17   3     1951.03     2103.26     53.91 o 
   5  17   3     3197.23     3216.77     75.71 o 
   7  17   3     4977.23     4800.51     95.39 o 
   2  18   3        0.70       22.44     10.87 o 
   4  18   3      209.27      157.46     37.25 o 
   1  19   3     3068.37     3182.43     55.65 o 
   3  19   3     2728.18     2661.07     62.63 o 
   0   0   4    10426.74     9822.90     99.96 o 
   2   0   4    16827.23    16011.38     71.11 o 
   6   0   4    12444.35    12245.05    103.90 o 
   8   0   4    12581.88    12542.78    115.41 o 
  10   0   4     6309.42     6363.85     77.80 o 
  12   0   4     1787.06     1820.42    106.02 o 
  14   0   4     1539.68     1365.45    174.12 o 
   1   1   4      860.19     1030.46     12.32 o 
   3   1   4     3273.51     3262.14     20.98 o 
   5   1   4       34.72       43.13      4.23 o 
   7   1   4     1800.28     1853.00     17.15 o 
   9   1   4      522.98      541.30     21.51 o 
  11   1   4      748.10      710.50     22.01 o 
  13   1   4      687.01      585.67     41.72 o 
   0   2   4    18758.19    17965.64     80.43 o 
   2   2   4     9199.56     8931.55     51.36 o 
   4   2   4    11501.78    11034.99     52.20 o 
   6   2   4    21378.14    21195.27     99.47 o 
   8   2   4    12820.79    12686.33     82.45 o 
  10   2   4     2728.92     2785.23     30.86 o 
  12   2   4     1391.70     1455.75     59.32 o 
  14   2   4     3216.49     3245.60     64.11 o 
   1   3   4     9349.23     9985.43     37.04 o 
   3   3   4     5500.46     5724.39     29.44 o 
   5   3   4     3066.33     3068.56     29.41 o 
   7   3   4     1147.27     1156.36     14.97 o 
   9   3   4      157.40      132.00     12.20 o 
  11   3   4      261.89      244.39     21.17 o 
  13   3   4       96.16       97.40     16.64 o 
   0   4   4     2627.51     2847.05     28.18 o 
   2   4   4     7913.22     7498.50     32.14 o 
   4   4   4    26136.61    25117.33    108.55 o 
   6   4   4    22449.10    22752.84     92.81 o 
   8   4   4     5182.51     5206.26     35.58 o 
  10   4   4     1255.80     1265.09     24.61 o 
  12   4   4     3420.13     3418.47     73.61 o 
  14   4   4     5198.71     5303.46    118.47 o 
   1   5   4     5437.85     5517.92     28.01 o 
   3   5   4     3889.28     4210.56     29.62 o 
   5   5   4     3512.70     3519.49     25.53 o 
   7   5   4     2191.50     2176.08     25.27 o 
   9   5   4     1809.03     1726.72     24.06 o 
  11   5   4      987.42      903.61     27.22 o 
  13   5   4      724.49      735.03     71.98 o 
   0   6   4    29118.73    29702.78    138.48 o 
   2   6   4    15873.39    15325.38     62.65 o 
   4   6   4     2755.53     2415.90     21.54 o 
   6   6   4     6155.46     6022.35     37.72 o 
   8   6   4    14112.39    14390.56    118.85 o 
  10   6   4     6276.16     6358.35     50.63 o 
  12   6   4      970.14     1053.75     70.69 o 
   1   7   4     3209.58     3318.26     23.80 o 
   3   7   4     1636.03     1750.15     18.47 o 
   5   7   4      620.07      654.07     14.05 o 
   7   7   4      103.48      116.63     10.46 o 
   9   7   4       12.78       17.68      5.38 o 
  11   7   4       45.90       35.88      8.03 o 
  13   7   4      199.10      169.49     32.03 o 
   0   8   4    22587.47    23242.34    156.39 o 
   2   8   4    13328.37    13144.19     70.05 o 
   4   8   4     5304.84     4909.50     34.28 o 
   6   8   4     3714.48     3597.05     48.73 o 
   8   8   4     5231.16     5241.35     47.75 o 
  10   8   4     6772.79     6787.51     85.11 o 
  12   8   4     4811.76     4921.71    106.31 o 
   1   9   4      289.41      259.11     15.83 o 
   3   9   4      715.52      805.63     16.25 o 
   5   9   4     1267.31     1324.83     24.23 o 
   7   9   4     1849.89     1742.28     29.52 o 
   9   9   4      624.60      600.23     43.97 o 
  11   9   4      883.92      891.64     83.27 o 
   0  10   4    26853.24    26422.94    322.44 o 
   2  10   4    12527.44    12615.16     88.41 o 
   4  10   4     1927.25     1905.69     24.47 o 
   6  10   4     1508.65     1467.97     27.95 o 
   8  10   4     5274.75     5298.75     51.19 o 
  10  10   4     8494.67     8721.99    100.73 o 
  12  10   4     4770.61     4644.04     82.81 o 
   1  11   4       28.41       32.15      6.79 o 
   3  11   4       25.17       34.30      6.08 o 
   5  11   4      198.63      157.63     14.14 o 
   7  11   4      118.26      122.87     15.63 o 
   9  11   4      198.53      177.44     26.37 o 
  11  11   4       60.46       45.44     18.32 o 
   0  12   4     1150.03     1120.48     45.36 o 
   2  12   4     9062.58     9176.08     95.09 o 
   4  12   4    16338.65    16906.74    128.52 o 
   6  12   4     2670.67     2622.54     38.25 o 
   8  12   4      172.74      154.44     20.02 o 
  10  12   4     4076.02     4065.16    103.19 o 
   1  13   4     7675.92     7409.92     91.99 o 
   3  13   4     3119.38     3060.70     45.27 o 
   5  13   4     7079.24     6905.25     61.81 o 
   7  13   4      739.07      670.69     42.03 o 
   9  13   4     3177.81     3126.99     65.58 o 
   0  14   4     1338.55     1425.43    105.53 o 
   2  14   4     5862.78     5968.50     59.18 o 
   4  14   4    11951.00    11985.78     94.95 o 
   6  14   4     3472.23     3433.50     67.09 o 
   8  14   4      421.49      415.61     55.02 o 
  10  14   4     2649.87     2638.54     83.31 o 
   1  15   4     1759.99     1688.88     48.35 o 
   3  15   4      534.70      613.98     57.77 o 
   5  15   4     1126.39     1166.33     46.92 o 
   7  15   4        6.39       22.32     11.08 o 
   9  15   4      134.31      127.73     29.80 o 
   0  16   4     4210.10     4316.95    127.13 o 
   2  16   4     4308.62     4477.73     94.20 o 
   4  16   4     4239.66     4229.00     90.39 o 
   6  16   4     3196.18     3119.78     68.16 o 
   8  16   4     2432.22     2390.50     77.25 o 
   1  17   4      755.11      639.39     42.38 o 
   3  17   4      665.15      533.51     31.77 o 
   5  17   4      441.77      336.53     66.44 o 
   7  17   4      354.31      249.53     27.34 o 
   0  18   4     1079.17     1293.82     94.87 o 
   2  18   4     2999.47     3141.31     67.81 o 
   4  18   4     5777.02     5295.34     73.16 o 
   1  19   4      124.56       85.66     23.37 o 
   3  19   4       47.21       31.63     14.87 o 
   1   1   5      742.29      673.92      9.34 o 
   3   1   5    36554.95    36456.84    206.93 o 
   5   1   5    22069.96    21828.38    109.03 o 
   7   1   5     6776.32     6689.53     37.26 o 
   9   1   5     7291.20     7351.69     64.64 o 
  11   1   5     3303.95     3331.66     45.33 o 
  13   1   5     1449.12     1438.35     56.81 o 
   2   2   5    72814.48    77696.86    637.74 o 
   4   2   5      326.41      320.69     12.07 o 
   6   2   5    13906.64    15354.77     64.15 o 
   8   2   5       16.95       22.27      4.38 o 
  10   2   5     1118.96     1130.17     20.19 o 
  12   2   5       31.92       31.90      7.06 o 
  14   2   5        8.84       21.14     12.88 o 
   1   3   5    31708.07    30685.37     92.99 o 
   3   3   5      336.48      271.06     13.67 o 
   5   3   5    12967.67    13045.50     87.03 o 
   7   3   5    22601.07    22444.84    121.34 o 
   9   3   5     3521.36     3518.12     39.03 o 
  11   3   5     3102.58     3131.36     45.25 o 
  13   3   5     3788.56     3945.06    104.63 o 
   2   4   5     3772.10     4145.92     25.34 o 
   4   4   5     3240.11     3156.26     32.48 o 
   6   4   5      632.70      686.21      9.83 o 
   8   4   5     1700.31     1661.06     22.13 o 
  10   4   5       80.81       67.94      9.07 o 
  12   4   5      231.90      181.49     26.88 o 
  14   4   5        1.33       10.23      7.94 o 
   1   5   5      191.29       60.15      5.27 o 
   3   5   5    40039.67    41400.22    181.95 o 
   5   5   5    25609.74    25728.84    111.92 o 
   7   5   5     1598.23     1509.62     21.65 o 
   9   5   5     2713.09     2839.11     38.44 o 
  11   5   5     7017.40     7070.68    116.37 o 
  13   5   5     3807.36     3857.77     72.94 o 
   2   6   5     3930.10     4186.87     30.52 o 
   4   6   5        0.47       14.96      4.82 o 
   6   6   5     1412.54     1494.96     18.75 o 
   8   6   5       99.77      107.03      9.87 o 
  10   6   5      335.03      332.85     20.55 o 
  12   6   5      451.86      457.69     48.28 o 
   1   7   5     5523.12     5157.47     34.33 o 
   3   7   5    25147.79    24956.46    101.08 o 
   5   7   5     8184.80     8272.95     46.44 o 
   7   7   5     1516.21     1520.37     28.61 o 
   9   7   5     6174.44     6154.52     50.40 o 
  11   7   5     6422.83     6382.61    102.79 o 
  13   7   5     2687.92     2594.81    128.29 o 
   2   8   5      325.02      428.25     21.31 o 
   4   8   5     1750.87     1726.50     21.03 o 
   6   8   5       81.13       57.76      6.08 o 
   8   8   5     1634.78     1563.87     29.84 o 
  10   8   5      369.66      335.89     24.95 o 
  12   8   5      682.59      696.44     65.14 o 
   1   9   5    21577.97    21395.05    122.22 o 
   3   9   5     1894.92     1810.74     25.30 o 
   5   9   5     4874.35     4839.08     38.63 o 
   7   9   5     9211.73     9312.90     74.05 o 
   9   9   5     2629.77     2652.58     48.76 o 
  11   9   5     2934.59     2965.16     65.57 o 
   2  10   5     3737.20     3500.92     32.95 o 
   4  10   5      491.22      502.13     21.68 o 
   6  10   5     1773.27     1609.21     49.24 o 
   8  10   5      587.26      662.71     28.84 o 
  10  10   5      758.04      762.79     80.47 o 
  12  10   5      383.20      339.90     55.24 o 
   1  11   5    16916.94    17130.43     99.57 o 
   3  11   5     4444.79     4431.30     51.21 o 
   5  11   5     1116.52     1115.59     27.15 o 
   7  11   5     3940.32     4019.57     45.96 o 
   9  11   5     7187.26     7328.88     89.11 o 
  11  11   5     3776.10     3819.02     83.97 o 
   2  12   5     5016.60     4942.35     58.96 o 
   4  12   5      853.99      839.55     30.17 o 
   6  12   5     4032.80     4128.50     46.86 o 
   8  12   5     1476.10     1530.22     55.63 o 
  10  12   5     2341.66     2312.52     72.53 o 
   1  13   5    19844.88    20266.83    138.30 o 
   3  13   5     1498.87     1571.79     36.97 o 
   5  13   5        5.18       17.34      7.55 o 
   7  13   5     5857.15     5787.87    100.86 o 
   9  13   5    11258.84    11461.97    209.50 o 
   2  14   5      162.91      143.42     17.52 o 
   4  14   5      226.83      257.87     23.57 o 
   6  14   5       37.62       52.62      9.53 o 
   8  14   5      224.84      172.86     28.70 o 
   1  15   5     3813.53     4126.69     68.90 o 
   3  15   5     3984.70     3975.78     87.36 o 
   5  15   5     7085.70     7102.97     90.84 o 
   7  15   5     4238.63     4327.18     85.02 o 
   2  16   5      472.36      466.25     41.35 o 
   4  16   5      131.16      121.77     23.05 o 
   6  16   5      154.38      100.35     20.61 o 
   1  17   5     4895.23     5018.66     72.33 o 
   3  17   5     2487.36     2515.92     56.86 o 
   5  17   5     2304.89     2291.00     47.76 o 
   2  18   5      812.95      718.28     47.30 o 
   4  18   5      132.87       97.83     25.90 o 
   1  19   5     1249.28     1114.46     42.94 o 
   0   0   6    32983.25    32349.44    271.20 o 
   2   0   6    10173.53    10097.48     60.45 o 
   4   0   6     3408.99     3053.41     27.91 o 
   6   0   6    14967.60    14962.36    112.99 o 
   8   0   6    16403.70    16029.51    169.72 o 
  10   0   6     2608.08     2547.95     41.32 o 
  12   0   6      925.05      957.77    196.34 o 
  14   0   6     4154.80     4455.14    183.29 o 
   1   1   6      596.11      650.81     10.19 o 
   3   1   6       24.25       36.00      3.87 o 
   5   1   6      279.15      260.61     11.35 o 
   7   1   6     1383.07     1391.76     15.13 o 
   9   1   6       37.87       48.03      6.30 o 
  11   1   6     1475.87     1495.77     36.80 o 
  13   1   6      195.39      144.98     28.46 o 
   0   2   6    38360.11    39872.39    165.73 o 
   2   2   6    14190.33    13486.45     48.73 o 
   4   2   6     1601.93     1209.69     18.67 o 
   6   2   6     8914.04     8832.48     57.03 o 
   8   2   6    18018.22    18370.20    141.43 o 
  10   2   6     5647.74     5653.12     39.94 o 
  12   2   6      558.10      569.63     45.39 o 
  14   2   6     1918.50     1892.58    135.91 o 
   1   3   6      679.61      578.15     10.50 o 
   3   3   6     1871.24     1851.79     14.60 o 
   5   3   6      436.53      542.72     26.39 o 
   7   3   6      252.25      256.31     21.77 o 
   9   3   6     1352.47     1369.76     16.11 o 
  11   3   6       58.95       45.40      8.70 o 
  13   3   6      810.29      740.88     55.19 o 
   0   4   6    43961.43    46029.30    270.02 o 
   2   4   6    10893.28    10278.59     42.52 o 
   4   4   6     1058.53      747.01     25.95 o 
   6   4   6    10947.98    10891.09     67.97 o 
   8   4   6    13784.61    14259.15    148.73 o 
  10   4   6     4597.94     4631.91     35.83 o 
  12   4   6     1484.81     1662.78     55.18 o 
   1   5   6      938.69     1105.75     13.57 o 
   3   5   6     6613.53     7424.40     42.26 o 
   5   5   6      553.90      511.37     21.23 o 
   7   5   6     5403.80     5794.24     56.75 o 
   9   5   6      519.95      495.97     14.92 o 
  11   5   6     1618.82     1546.18     56.20 o 
  13   5   6       26.92       24.35     12.79 o 
   0   6   6     7942.50     7601.64     71.29 o 
   2   6   6     9428.20     9165.19     51.49 o 
   4   6   6    13882.89    13557.54     61.88 o 
   6   6   6     9658.87     9780.82     55.75 o 
   8   6   6     3814.75     3865.23     42.54 o 
  10   6   6     2844.67     2846.85     48.37 o 
  12   6   6     4418.39     4583.72    110.79 o 
   1   7   6       72.40       99.18      7.64 o 
   3   7   6      386.62      446.62     15.01 o 
   5   7   6       47.90       60.23      6.96 o 
   7   7   6     1429.08     1432.79     22.86 o 
   9   7   6       69.15       68.86      9.64 o 
  11   7   6     1666.58     1627.23     63.61 o 
  13   7   6        4.14       14.91     13.06 o 
   0   8   6      829.49      956.14     28.12 o 
   2   8   6    12636.28    12458.13     63.14 o 
   4   8   6    34815.40    35463.63    217.86 o 
   6   8   6     3267.05     3349.81     38.14 o 
   8   8   6      380.29      347.44     18.01 o 
  10   8   6     5196.42     5401.97    130.70 o 
  12   8   6     6201.55     6037.82    125.24 o 
   1   9   6     2226.56     2209.80     26.79 o 
   3   9   6     1522.63     1483.40     25.70 o 
   5   9   6     1083.44     1098.14     20.98 o 
   7   9   6      400.04      427.15     20.62 o 
   9   9   6      337.42      315.26     28.35 o 
  11   9   6       86.56       95.93     19.59 o 
   0  10   6     2673.28     2816.11     41.18 o 
   2  10   6     6761.24     6771.96     48.07 o 
   4  10   6    16038.29    16240.50    140.88 o 
   6  10   6     7200.11     7141.48     64.83 o 
   8  10   6      132.36      113.33     15.49 o 
  10  10   6     2579.11     2735.15    101.19 o 
   1  11   6     1602.05     1567.01     26.43 o 
   3  11   6      983.20     1021.44     35.58 o 
   5  11   6     1056.13     1019.85     24.12 o 
   7  11   6      285.37      291.58     27.15 o 
   9  11   6      205.33      207.33     31.60 o 
  11  11   6      117.70      109.40     22.19 o 
   0  12   6     9821.65     9883.01    113.50 o 
   2  12   6     6371.35     6437.99     58.68 o 
   4  12   6     4694.28     4814.83     56.19 o 
   6  12   6     3785.47     3797.36     42.08 o 
   8  12   6     2286.91     2191.73     46.21 o 
  10  12   6     3887.56     3907.84     70.31 o 
   1  13   6      115.35       95.01     11.85 o 
   3  13   6      172.53      144.47     20.01 o 
   5  13   6       47.03       61.06     12.55 o 
   7  13   6      163.47      167.88     21.14 o 
   9  13   6        7.87        6.49     12.80 o 
   0  14   6     7847.21     8093.27    125.44 o 
   2  14   6     8477.98     8524.48     85.98 o 
   4  14   6     1951.56     1936.70     54.17 o 
   6  14   6      300.48      252.07     32.51 o 
   8  14   6     7241.43     7298.02    161.81 o 
   1  15   6      144.47      156.54     25.86 o 
   3  15   6       12.49       20.76     10.03 o 
   5  15   6      430.19      442.77     27.15 o 
   7  15   6       46.25       50.46     18.44 o 
   0  16   6     9338.87     8807.69    515.95 o 
   2  16   6     3519.60     3455.57     58.32 o 
   4  16   6     1127.03     1167.93     38.57 o 
   6  16   6     4041.09     4098.76     61.43 o 
   1  17   6     1322.70     1398.40     44.36 o 
   3  17   6     2321.76     2334.04     59.77 o 
   5  17   6       94.04       86.64     21.38 o 
   0  18   6     5633.66     5771.43    282.78 o 
   2  18   6     2312.46     2216.40     44.91 o 
   4  18   6     1667.36     1512.97     45.98 o 
   1   1   7    13356.33    13337.14     50.36 o 
   3   1   7    16667.60    16278.70     77.76 o 
   5   1   7     5702.92     5340.90     36.11 o 
   7   1   7     5337.37     5186.29     72.27 o 
   9   1   7     8971.55     9193.98     58.47 o 
  11   1   7     4649.59     4776.65    107.53 o 
  13   1   7     1741.67     1869.96     60.83 o 
   2   2   7      310.03      254.84     12.19 o 
   4   2   7     3909.97     4034.95     33.74 o 
   6   2   7      280.13      250.09     17.10 o 
   8   2   7     3480.24     3422.95     51.53 o 
  10   2   7      213.74      176.35     22.65 o 
  12   2   7     1102.76     1006.34     49.91 o 
   1   3   7     2254.26     1717.33     16.93 o 
   3   3   7    18974.35    19667.13    100.78 o 
   5   3   7    32590.24    33181.63    194.45 o 
   7   3   7     3366.91     3167.96     34.83 o 
   9   3   7       26.91       38.27     10.97 o 
  11   3   7     7256.40     7426.93    162.18 o 
  13   3   7    10265.38    10154.44    156.36 o 
   2   4   7     2535.89     2874.51     24.46 o 
   4   4   7      138.53      191.17     16.32 o 
   6   4   7       16.11       19.89      5.89 o 
   8   4   7      111.66      124.07     17.22 o 
  10   4   7     1280.54     1218.46     36.63 o 
  12   4   7        4.31       11.55      9.60 o 
   1   5   7    12009.87    11751.60     65.70 o 
   3   5   7    11582.71    11247.40     52.70 o 
   5   5   7     6951.30     6993.11     61.28 o 
   7   5   7     4548.46     4643.48     82.49 o 
   9   5   7     5396.26     5515.52    191.12 o 
  11   5   7     6218.59     6187.95     96.27 o 
  13   5   7     2732.91     2722.12    127.58 o 
   2   6   7       37.34       47.94      5.54 o 
   4   6   7     1296.89     1349.54     15.99 o 
   6   6   7       77.13       90.00      9.76 o 
   8   6   7      973.71      892.46     74.99 o 
  10   6   7      248.46      201.88     23.93 o 
  12   6   7      102.31       93.06     16.84 o 
   1   7   7     7225.66     7043.38     41.62 o 
   3   7   7    15142.30    15009.92     70.12 o 
   5   7   7     4533.37     4721.15     54.26 o 
   7   7   7     3622.84     3686.64     50.47 o 
   9   7   7     9010.89     9048.30    100.41 o 
  11   7   7     3915.84     4001.35     78.98 o 
   2   8   7      194.96      172.13     12.17 o 
   4   8   7      387.82      399.58     20.60 o 
   6   8   7      101.97       91.85      9.00 o 
   8   8   7      182.85      194.85     17.08 o 
  10   8   7       14.01        5.96     11.97 o 
  12   8   7        2.46        5.05     19.97 o 
   1   9   7    13883.29    13851.65     72.29 o 
   3   9   7     2482.76     2506.49     26.34 o 
   5   9   7     4084.59     4134.14     49.67 o 
   7   9   7     9436.40     9579.42     74.24 o 
   9   9   7     5993.23     6270.37    140.89 o 
  11   9   7     1811.85     1743.74     68.32 o 
   2  10   7      550.82      513.89     25.83 o 
   4  10   7      628.69      635.69     21.09 o 
   6  10   7        0.49       11.12      5.31 o 
   8  10   7      989.70      922.54     50.32 o 
  10  10   7      217.97      242.87     34.72 o 
   1  11   7    17619.59    17836.02    167.50 o 
   3  11   7      131.82      149.28     16.09 o 
   5  11   7     1774.11     1689.21     28.22 o 
   7  11   7    15854.33    15820.24    165.89 o 
   9  11   7     6432.97     6577.05    112.43 o 
  11  11   7      158.48      173.78     31.28 o 
   2  12   7     1066.66     1036.52     29.23 o 
   4  12   7      163.53      183.06     16.44 o 
   6  12   7     1048.48     1040.42     34.98 o 
   8  12   7      297.22      290.99     38.57 o 
  10  12   7      719.80      626.74     62.15 o 
   1  13   7      748.51      847.49     32.12 o 
   3  13   7    11671.40    11684.53    107.60 o 
   5  13   7     9991.75    10061.42    162.31 o 
   7  13   7     2316.64     2298.84     55.79 o 
   9  13   7     1185.85     1165.48     53.40 o 
   2  14   7      340.88      353.80     34.99 o 
   4  14   7        0.00       11.80      6.61 o 
   6  14   7       23.27       22.06      9.92 o 
   8  14   7       15.37       34.19     18.58 o 
   1  15   7     6691.46     6338.25    194.37 o 
   3  15   7     2729.56     2731.16     51.21 o 
   5  15   7     1769.45     1890.58     38.51 o 
   7  15   7     3798.96     3757.82     76.58 o 
   2  16   7       20.30       36.74     12.35 o 
   4  16   7      713.14      692.79     30.87 o 
   6  16   7       73.83       44.60     33.72 o 
   1  17   7     3743.68     3523.02     75.12 o 
   3  17   7     2128.34     2224.65     52.90 o 
   5  17   7     4480.22     4794.03    106.63 o 
   2  18   7     2850.12     2693.90     68.99 o 
   0   0   8     2034.97     2681.88     43.41 o 
   2   0   8    22898.17    22716.48    147.76 o 
   4   0   8    45231.35    46105.95    333.26 o 
   6   0   8      244.86      265.72     29.72 o 
   8   0   8      775.37      740.01     47.82 o 
  10   0   8    10462.10    10334.79    155.15 o 
  12   0   8     5197.09     5553.08    162.70 o 
   1   1   8     2110.05     2216.22     19.43 o 
   3   1   8     2975.26     3249.84     21.88 o 
   5   1   8      120.43      133.44     10.77 o 
   7   1   8     1834.66     1817.48     48.61 o 
   9   1   8       30.33       35.69      6.39 o 
  11   1   8      588.10      544.55     38.74 o 
  13   1   8       83.66       97.03     23.19 o 
   0   2   8    25254.20    24839.81    160.92 o 
   2   2   8     9640.50     9214.97     49.43 o 
   4   2   8     5101.70     5119.06     38.44 o 
   6   2   8    10792.04    10471.97    156.16 o 
   8   2   8     4651.87     4668.35     82.67 o 
  10   2   8     2335.83     2369.07     54.20 o 
  12   2   8     5837.02     6052.84    181.00 o 
   1   3   8       86.54       93.04      7.97 o 
   3   3   8      125.99      155.76      8.20 o 
   5   3   8      757.65      742.49     18.56 o 
   7   3   8      101.80      102.84     11.44 o 
   9   3   8      702.62      659.85     30.88 o 
  11   3   8        0.14       16.09      7.97 o 
  13   3   8      270.15      277.23     38.28 o 
   0   4   8    70171.11    74558.99    482.61 o 
   2   4   8     8009.26     7912.18     41.68 o 
   4   4   8      467.00      788.25     22.48 o 
   6   4   8    10911.88    10904.92     71.02 o 
   8   4   8    14920.74    15643.02    125.30 o 
  10   4   8     2924.58     2844.00     80.60 o 
  12   4   8     1807.78     2075.30     94.23 o 
   1   5   8      812.21      959.36     18.02 o 
   3   5   8      563.13      683.77     11.82 o 
   5   5   8      754.49      882.81     24.11 o 
   7   5   8      880.64      938.04     29.06 o 
   9   5   8      470.63      457.14     64.99 o 
  11   5   8      923.01      782.04     72.89 o 
   0   6   8     1079.71      940.40     24.64 o 
   2   6   8    14313.77    14161.76     67.24 o 
   4   6   8    16164.89    16851.36    110.68 o 
   6   6   8     1152.06     1173.75     32.34 o 
   8   6   8     5490.41     5235.32    115.22 o 
  10   6   8     9220.51     9472.17    127.84 o 
  12   6   8     1278.18     1285.82     46.95 o 
   1   7   8       51.89       69.97      7.39 o 
   3   7   8      357.84      354.03     18.29 o 
   5   7   8       60.38       76.76      6.85 o 
   7   7   8      723.35      752.39     33.52 o 
   9   7   8       10.46       24.05      8.78 o 
  11   7   8      771.86      696.72     74.43 o 
   0   8   8    26406.30    26432.92    226.91 o 
   2   8   8     6332.50     6353.41     42.25 o 
   4   8   8      230.70      246.41     16.03 o 
   6   8   8     8191.54     8080.46     65.99 o 
   8   8   8    14846.34    14880.55    326.15 o 
  10   8   8     2883.93     2945.55     78.11 o 
  12   8   8      260.83      252.59     34.62 o 
   1   9   8       95.80       98.68      9.25 o 
   3   9   8        0.67        8.56      5.84 o 
   5   9   8      144.67      129.51     12.92 o 
   7   9   8       26.40       18.29      3.86 o 
   9   9   8       22.16       30.08     15.03 o 
  11   9   8        5.70       14.63     12.24 o 
   0  10   8      647.17      714.25     43.24 o 
   2  10   8     2742.96     2807.33     35.69 o 
   4  10   8    16162.52    16549.75    116.85 o 
   6  10   8    15573.07    15881.69    114.10 o 
   8  10   8      614.28      613.75     48.45 o 
  10  10   8      324.18      303.08     41.97 o 
   1  11   8     3470.33     3458.72     39.78 o 
   3  11   8     4841.20     4777.06     58.27 o 
   5  11   8     1328.23     1325.71     25.71 o 
   7  11   8     3638.56     3591.23    128.62 o 
   9  11   8      165.32      128.71     23.35 o 
   0  12   8      985.58     1014.00     35.19 o 
   2  12   8     5465.32     5584.76     66.08 o 
   4  12   8    23240.74    24000.74    176.67 o 
   6  12   8     3607.00     3504.30     74.14 o 
   8  12   8      377.58      369.26     54.37 o 
  10  12   8     3947.34     4067.04    115.27 o 
   1  13   8      557.79      584.55     34.26 o 
   3  13   8      209.18      215.24     25.94 o 
   5  13   8      498.29      496.32     31.40 o 
   7  13   8       73.12       81.24     18.01 o 
   9  13   8      171.78      139.47     26.33 o 
   0  14   8     2730.98     2657.93     91.26 o 
   2  14   8     4161.35     4038.33     89.17 o 
   4  14   8     5093.72     5223.70    111.49 o 
   6  14   8     3846.41     4067.32     96.10 o 
   8  14   8     3220.03     3068.23     85.23 o 
   1  15   8      391.46      389.87     40.87 o 
   3  15   8      365.19      299.32     49.25 o 
   5  15   8       75.83       47.39     15.30 o 
   7  15   8       65.61       46.93     12.75 o 
   0  16   8     3393.84     3595.80     85.96 o 
   2  16   8     3386.29     3515.72     71.47 o 
   4  16   8     3884.76     3666.07     56.98 o 
   6  16   8     3067.84     2986.02     82.09 o 
   1  17   8      551.85      572.18     34.12 o 
   3  17   8      881.24      813.46     45.49 o 
   1   1   9     7656.29     7664.70     41.26 o 
   3   1   9    17140.67    16881.10     73.59 o 
   5   1   9     9239.58     8989.39     87.94 o 
   7   1   9     1901.20     1913.19     63.24 o 
   9   1   9     2951.12     3096.93     31.33 o 
  11   1   9     6090.86     6225.66    166.58 o 
  13   1   9     5055.89     5102.14    139.38 o 
   2   2   9      163.92       94.27      7.64 o 
   4   2   9      151.54      153.91      5.83 o 
   6   2   9      103.91       88.77     10.69 o 
   8   2   9      118.56      123.17     14.64 o 
  10   2   9        0.38       15.86      7.49 o 
  12   2   9       64.33       99.06     31.70 o 
   1   3   9    13873.54    13693.89     63.07 o 
   3   3   9    12340.75    12403.31     57.31 o 
   5   3   9     3808.53     3837.54     39.77 o 
   7   3   9     1274.70     1220.85     38.65 o 
   9   3   9     6202.36     6274.42     76.28 o 
  11   3   9    10913.43    11147.62    259.12 o 
   2   4   9      743.47      882.81     15.04 o 
   4   4   9      309.67      361.14     17.55 o 
   6   4   9      326.42      328.29     23.14 o 
   8   4   9      648.82      655.68     36.35 o 
  10   4   9      130.05      128.20     20.02 o 
  12   4   9      454.80      432.81     88.00 o 
   1   5   9    15140.73    14570.35     69.30 o 
   3   5   9     4408.02     4678.04     36.87 o 
   5   5   9     4972.19     5149.29     58.08 o 
   7   5   9     6197.70     5999.11     63.18 o 
   9   5   9     4261.72     4083.76    107.36 o 
  11   5   9     4505.12     4321.16    232.93 o 
   2   6   9      225.10      248.80     16.64 o 
   4   6   9      541.15      486.89     14.96 o 
   6   6   9       48.54       58.30     10.47 o 
   8   6   9      608.74      574.69     37.06 o 
  10   6   9        5.46       17.28     11.67 o 
  12   6   9      193.66      103.74     28.94 o 
   1   7   9     7520.38     7565.85     47.14 o 
   3   7   9     7128.13     7169.93     60.91 o 
   5   7   9     4925.52     5004.91     60.62 o 
   7   7   9     6904.32     7044.50     90.03 o 
   9   7   9     6206.20     6283.97    141.57 o 
  11   7   9     1475.41     1291.82     49.65 o 
   2   8   9      187.16      195.16     15.75 o 
   4   8   9       17.08       19.10      5.75 o 
   6   8   9        2.85       16.27      9.05 o 
   8   8   9       82.07       81.27     16.56 o 
  10   8   9       49.10       41.03     13.05 o 
   1   9   9      445.28      457.23     22.08 o 
   3   9   9    11541.30    11823.30     82.82 o 
   5   9   9    17220.75    17399.86    108.76 o 
   7   9   9     5683.72     5426.81    189.32 o 
   9   9   9      694.70      722.97     51.13 o 
  11   9   9      960.66      925.89     82.20 o 
   2  10   9      627.09      657.22     38.00 o 
   4  10   9      116.88      133.81     16.62 o 
   6  10   9      125.87      120.41     14.37 o 
   8  10   9      143.96      128.26     31.62 o 
  10  10   9        8.42       20.14     15.58 o 
   1  11   9    12063.78    12046.28     83.69 o 
   3  11   9       37.00       59.76     11.42 o 
   5  11   9     3402.78     3497.50     46.86 o 
   7  11   9    17617.41    17882.81    145.55 o 
   9  11   9     4458.69     4402.64     77.21 o 
   2  12   9      354.13      397.09     31.63 o 
   4  12   9      177.12      152.20     22.17 o 
   6  12   9      902.83      989.16     67.38 o 
   8  12   9      222.96      215.00     35.32 o 
   1  13   9     4502.44     4437.75     59.09 o 
   3  13   9     4142.60     4346.54     77.94 o 
   5  13   9     2620.56     2761.23     49.33 o 
   7  13   9     4594.00     4462.62    142.56 o 
   2  14   9      299.25      212.00     20.11 o 
   4  14   9      101.36       71.12     16.10 o 
   6  14   9      117.17       99.21     17.62 o 
   1  15   9     2148.17     2298.28     69.08 o 
   3  15   9     5953.90     5872.60    127.09 o 
   5  15   9     3662.24     3737.19    125.82 o 
   2  16   9      971.96      990.82     47.59 o 
   4  16   9       93.26       57.77     15.02 o 
   1  17   9     6047.42     6235.31    110.86 o 
   0   0  10     8013.31     8238.65    135.35 o 
   2   0  10     9569.32     9491.91     70.89 o 
   4   0  10     9011.35     9328.11     88.63 o 
   6   0  10     7008.78     7197.07    216.08 o 
   8   0  10     3392.80     3343.61     98.44 o 
  10   0  10     2200.46     2292.06    187.79 o 
  12   0  10     4142.48     4294.78    132.63 o 
   1   1  10     4461.21     4456.62     38.48 o 
   3   1  10     1046.00     1058.64     15.45 o 
   5   1  10     2584.41     2634.70     39.21 o 
   7   1  10       40.90       36.22      8.41 o 
   9   1  10      180.38      172.79     34.84 o 
  11   1  10      303.77      240.71     47.57 o 
   0   2  10     9265.33     9054.79     67.54 o 
   2   2  10     8644.61     8635.61     58.67 o 
   4   2  10     8318.35     8380.46     49.61 o 
   6   2  10     6657.80     6663.43     66.36 o 
   8   2  10     4173.55     4249.44     41.28 o 
  10   2  10     2460.26     2523.15     72.00 o 
  12   2  10     3145.41     3197.63     79.22 o 
   1   3  10     3960.86     3993.28     32.79 o 
   3   3  10     3814.82     3898.20     31.92 o 
   5   3  10     3162.63     3107.81     44.59 o 
   7   3  10     3116.42     3049.56     38.16 o 
   9   3  10     1858.24     1990.23     64.14 o 
  11   3  10     2182.50     2127.14     86.13 o 
   0   4  10    26572.16    27232.60    231.02 o 
   2   4  10     9378.69     9490.54     64.25 o 
   4   4  10     1003.95      956.77     36.80 o 
   6   4  10     3614.01     3611.71     68.43 o 
   8   4  10     8917.94     8905.18     77.70 o 
  10   4  10     5871.94     6032.01     86.14 o 
  12   4  10     2004.22     2092.63    179.17 o 
   1   5  10     4729.75     4501.76     32.68 o 
   3   5  10      523.73      491.36     13.31 o 
   5   5  10     5758.35     5437.88     62.35 o 
   7   5  10       39.40       42.32     11.27 o 
   9   5  10     1980.80     2022.44     64.22 o 
  11   5  10       26.89       15.54     23.93 o 
   0   6  10    14952.54    15912.21    112.05 o 
   2   6  10     8587.62     8686.71     71.18 o 
   4   6  10     2423.69     2293.32     27.59 o 
   6   6  10     3674.09     3657.37     66.15 o 
   8   6  10     6935.03     7122.51    148.74 o 
  10   6  10     5499.16     5578.90     89.01 o 
   1   7  10     1389.13     1360.83     22.14 o 
   3   7  10      466.55      468.12     25.01 o 
   5   7  10      483.13      478.46     30.00 o 
   7   7  10       71.42       63.00     16.54 o 
   9   7  10        1.92       12.03     10.66 o 
  11   7  10      624.78      584.77     72.22 o 
   0   8  10     3996.71     4007.42     58.54 o 
   2   8  10     6002.16     6145.32     49.81 o 
   4   8  10     7168.17     7236.71     67.10 o 
   6   8  10     5192.27     5300.96     62.22 o 
   8   8  10     5074.48     4811.83    153.03 o 
  10   8  10     3263.75     3162.75     62.66 o 
   1   9  10     3048.67     2857.91     33.08 o 
   3   9  10     2964.94     2823.78     42.76 o 
   5   9  10     1137.48     1065.44     29.52 o 
   7   9  10     1372.18     1386.65     57.80 o 
   9   9  10      106.34      117.82     19.26 o 
   0  10  10     2866.00     3029.20     48.43 o 
   2  10  10     3832.25     3938.99     40.37 o 
   4  10  10     7406.64     7355.07     72.01 o 
   6  10  10     7489.97     7508.38    168.97 o 
   8  10  10     3177.00     3066.16     62.65 o 
  10  10  10     1797.38     1770.69     60.67 o 
   1  11  10        6.28       10.27      6.96 o 
   3  11  10      599.01      537.33     29.46 o 
   5  11  10       38.61       56.65     14.24 o 
   7  11  10     1569.34     1391.66     45.50 o 
   9  11  10        2.92       13.41     11.67 o 
   0  12  10       40.45       34.94     13.40 o 
   2  12  10     3081.63     3166.29     61.93 o 
   4  12  10    15952.05    15817.43    293.68 o 
   6  12  10     7602.87     7419.29    106.42 o 
   8  12  10      318.00      256.12     55.32 o 
   1  13  10      112.00       65.34     10.99 o 
   3  13  10      698.50      608.17     46.37 o 
   5  13  10       62.01       62.93     16.92 o 
   7  13  10      812.10      750.06     41.16 o 
   0  14  10     2376.17     2539.10     63.03 o 
   2  14  10     4300.97     4387.90     60.09 o 
   4  14  10     4471.43     4372.83    110.71 o 
   6  14  10     2035.72     2006.05    119.09 o 
   1  15  10      135.55      114.71     23.62 o 
   3  15  10      691.49      584.97     35.19 o 
   5  15  10       23.75       18.40     15.30 o 
   0  16  10     2289.47     2110.78     59.79 o 
   2  16  10     3126.47     3127.81     65.10 o 
   1   1  11     6973.49     6702.62     40.78 o 
   3   1  11     9041.17     9510.45     74.92 o 
   5   1  11     5834.59     6121.65     69.07 o 
   7   1  11     4411.69     4449.00     64.85 o 
   9   1  11     5499.55     5229.44    148.72 o 
  11   1  11     3120.70     3230.56    102.21 o 
   2   2  11     3374.22     3281.41     30.33 o 
   4   2  11      112.18      138.02      7.30 o 
   6   2  11      692.15      755.81     17.85 o 
   8   2  11      142.40      141.34     22.27 o 
  10   2  11        1.16       14.66     15.43 o 
   1   3  11     5596.92     5639.33     38.23 o 
   3   3  11     6814.41     7056.51     58.59 o 
   5   3  11    11895.44    12296.00    110.72 o 
   7   3  11     5151.47     5160.93     53.81 o 
   9   3  11      644.54      606.27     22.38 o 
  11   3  11     3827.91     3799.77    406.08 o 
   2   4  11     2526.09     2438.35     28.33 o 
   4   4  11     1582.46     1485.67     19.20 o 
   6   4  11     1036.62     1145.46     24.50 o 
   8   4  11     1913.74     1798.29    163.78 o 
  10   4  11      309.58      309.43     31.48 o 
   1   5  11     7069.94     6971.65     64.04 o 
   3   5  11     9990.29    10223.84     86.04 o 
   5   5  11     3234.06     3307.49     72.19 o 
   7   5  11     2071.95     2052.77     40.01 o 
   9   5  11     7074.88     7213.84    123.40 o 
  11   5  11     4999.07     4860.67    132.53 o 
   2   6  11      184.55      183.01     13.14 o 
   4   6  11     1028.47      966.34     13.89 o 
   6   6  11      284.92      270.11     35.42 o 
   8   6  11      806.10      803.13     32.96 o 
  10   6  11      330.05      249.09     54.30 o 
   1   7  11     4502.26     4629.92     39.75 o 
   3   7  11     9040.43     9102.57     70.32 o 
   5   7  11     5939.87     5858.35     89.05 o 
   7   7  11     2131.59     2030.89     86.20 o 
   9   7  11     3312.43     3257.84     79.58 o 
   2   8  11     2832.02     2831.92     39.15 o 
   4   8  11       18.27       23.71      5.36 o 
   6   8  11      346.68      368.48     41.48 o 
   8   8  11       19.72       17.08     10.82 o 
  10   8  11      152.58      102.97     20.06 o 
   1   9  11     6795.96     6541.51     51.25 o 
   3   9  11     2558.11     2773.52     45.60 o 
   5   9  11     5539.41     5628.51     69.59 o 
   7   9  11     6946.77     7116.50    156.65 o 
   9   9  11     1882.45     1818.72     57.68 o 
   2  10  11      774.65      599.16     25.16 o 
   4  10  11       42.19       53.89     10.26 o 
   6  10  11      939.65      915.07     36.49 o 
   8  10  11      110.74      106.16     17.12 o 
   1  11  11     1925.52     1880.18     53.95 o 
   3  11  11     7286.74     7432.91    140.84 o 
   5  11  11     6240.56     6477.37     99.09 o 
   7  11  11     3194.47     3122.68     77.34 o 
   2  12  11      118.33      112.90     17.19 o 
   4  12  11       20.18       14.38     10.00 o 
   6  12  11       48.96       48.28     13.14 o 
   1  13  11     6186.79     6304.48     76.34 o 
   3  13  11     1716.28     1786.65     35.97 o 
   5  13  11     2231.63     2144.66     89.15 o 
   7  13  11     5488.47     5350.07    145.60 o 
   2  14  11       97.17       69.71     12.47 o 
   4  14  11      250.43      194.15     52.06 o 
   1  15  11     9591.55     9930.47    122.02 o 
   3  15  11      304.74      249.92     50.10 o 
   0   0  12     9006.57     8754.17    143.60 o 
   2   0  12     2468.31     2552.35     40.04 o 
   4   0  12     4466.60     4805.49     59.01 o 
   6   0  12    19561.12    19878.60    308.77 o 
   8   0  12     6600.90     6559.87    261.99 o 
  10   0  12        5.22       39.39     28.90 o 
   1   1  12     1000.41     1042.48     20.41 o 
   3   1  12     1205.63     1250.28     18.71 o 
   5   1  12      928.66      998.95     24.26 o 
   7   1  12     1004.09     1123.52    128.51 o 
   9   1  12      555.45      535.34     89.62 o 
  11   1  12      639.60      551.05     92.37 o 
   0   2  12    23066.30    23409.13    216.12 o 
   2   2  12     6968.82     7105.34     62.70 o 
   4   2  12       67.34       86.68      8.61 o 
   6   2  12     4500.69     4605.56     45.91 o 
   8   2  12    17525.28    17996.59    342.71 o 
  10   2  12     4443.77     4521.43    127.57 o 
   1   3  12        5.70       11.79      4.72 o 
   3   3  12       18.90       32.08      4.67 o 
   5   3  12       20.31       36.31      8.66 o 
   7   3  12      375.67      403.01     22.02 o 
   9   3  12       96.59      131.25     27.76 o 
  11   3  12      712.12      564.06    114.49 o 
   0   4  12     3499.41     3942.15     71.48 o 
   2   4  12     7558.09     7669.80     54.69 o 
   4   4  12     8359.89     8307.63     55.50 o 
   6   4  12     3088.25     3109.01     62.89 o 
   8   4  12     3236.77     3164.82     59.86 o 
  10   4  12     4704.47     4627.34    100.15 o 
   1   5  12      448.48      490.84     21.74 o 
   3   5  12     1410.77     1439.86     27.93 o 
   5   5  12        3.16        7.53      6.87 o 
   7   5  12      768.84      765.05     54.95 o 
   9   5  12       21.39       27.77     12.74 o 
   0   6  12     7960.22     8385.16    132.83 o 
   2   6  12     5278.11     5309.50     42.19 o 
   4   6  12     5236.03     5220.01     36.40 o 
   6   6  12     5396.64     5465.32     70.56 o 
   8   6  12     1876.95     1919.31     67.79 o 
  10   6  12     2533.88     2442.80    106.87 o 
   1   7  12       39.22       42.52      6.47 o 
   3   7  12      135.48      117.57     13.93 o 
   5   7  12      600.21      554.96     57.38 o 
   7   7  12      229.27      243.77     34.68 o 
   9   7  12      557.41      507.86     51.29 o 
   0   8  12     1173.18     1276.27     61.22 o 
   2   8  12     5885.65     5930.89     60.60 o 
   4   8  12    11319.46    11246.03    119.81 o 
   6   8  12     3135.62     3057.03     57.79 o 
   8   8  12      661.18      687.74     34.15 o 
   1   9  12      991.74      782.70     30.61 o 
   3   9  12      355.09      276.53     26.28 o 
   5   9  12      540.92      523.47     30.21 o 
   7   9  12        1.07       15.08     12.01 o 
   9   9  12       50.60       28.28     12.98 o 
   0  10  12      171.98      234.52     28.16 o 
   2  10  12     4942.42     5002.94     85.62 o 
   4  10  12    12829.98    12572.72    159.56 o 
   6  10  12     3357.43     3331.10     92.69 o 
   8  10  12      461.19      500.47     64.28 o 
   1  11  12      129.26      148.43     18.92 o 
   3  11  12       56.16       80.06     15.63 o 
   5  11  12       96.30       90.98     21.64 o 
   7  11  12       22.03       21.25     11.61 o 
   0  12  12     9708.83     9283.66    134.56 o 
   2  12  12     4287.50     4295.90     61.44 o 
   4  12  12     1149.25     1377.89     53.83 o 
   6  12  12     2418.64     2425.73     71.27 o 
   1  13  12     1357.62     1320.76     57.38 o 
   3  13  12      545.31      483.08     62.73 o 
   5  13  12     1114.72     1003.21     47.07 o 
   0  14  12     6034.95     5870.91    112.35 o 
   2  14  12     4148.44     4250.00    117.42 o 
   4  14  12     1729.23     1880.10     69.28 o 
   1  15  12      731.61      712.49     41.79 o 
   1   1  13        5.67       18.98      5.41 o 
   3   1  13    12492.03    12817.79     78.39 o 
   5   1  13    26212.49    26832.41    170.26 o 
   7   1  13     3895.26     3911.83    117.90 o 
   9   1  13       82.71       78.06     23.43 o 
   2   2  13    13802.67    13670.92    110.10 o 
   4   2  13       78.27       84.81     10.16 o 
   6   2  13     6143.97     6266.74     78.13 o 
   8   2  13       44.22       38.66     18.71 o 
  10   2  13     1425.57     1323.81     82.20 o 
   1   3  13     1505.68     1531.43     23.50 o 
   3   3  13    14200.54    14487.79     83.44 o 
   5   3  13     6200.38     6366.40     64.08 o 
   7   3  13     1413.73     1447.89     39.53 o 
   9   3  13     5626.09     5642.69    148.59 o 
   2   4  13     2045.14     2094.47     23.70 o 
   4   4  13      231.05      207.34     12.90 o 
   6   4  13      812.54      709.86     37.35 o 
   8   4  13      188.31      169.01     38.05 o 
  10   4  13      107.55       76.38     39.39 o 
   1   5  13    17522.16    17679.67     95.39 o 
   3   5  13      816.01      868.12     19.60 o 
   5   5  13      145.07      118.76     19.30 o 
   7   5  13     7059.84     7376.38    102.57 o 
   9   5  13    10126.73    10363.82    142.96 o 
   2   6  13     1144.66      951.81     24.35 o 
   4   6  13       27.89       22.24      4.83 o 
   6   6  13      841.59      800.53     63.91 o 
   8   6  13       13.89       15.94      8.98 o 
   1   7  13    11618.61    11552.00     78.31 o 
   3   7  13     1182.94     1240.59     34.67 o 
   5   7  13     2099.17     2037.22    128.27 o 
   7   7  13     5944.71     5924.01    131.45 o 
   9   7  13     3102.58     2848.75    155.98 o 
   2   8  13       29.25       11.02      4.85 o 
   4   8  13      453.72      435.43     17.88 o 
   6   8  13      237.48      204.68     27.70 o 
   8   8  13      797.63      710.30     44.83 o 
   1   9  13     4846.54     4724.67     86.46 o 
   3   9  13     6099.49     6230.28     93.54 o 
   5   9  13     2304.04     2454.29     76.09 o 
   7   9  13     1796.39     1725.71     49.99 o 
   2  10  13      685.71      779.87     27.02 o 
   4  10  13      267.48      260.70     36.36 o 
   6  10  13      386.49      355.65     49.39 o 
   1  11  13     4104.27     4371.12     58.10 o 
   3  11  13     4438.69     4342.87     95.12 o 
   5  11  13     3386.72     3131.81     63.49 o 
   2  12  13      141.88      121.34     23.34 o 
   4  12  13       85.02       71.02     16.07 o 
   1  13  13     8568.11     9163.51    116.39 o 
   3  13  13      838.62      740.70     41.15 o 
   0   0  14    10377.65    10475.44    237.21 o 
   2   0  14     3840.24     3787.43     55.83 o 
   4   0  14     1466.09     1463.32     35.06 o 
   6   0  14     6777.66     6777.89    202.40 o 
   8   0  14     9935.83     7965.72    295.87 o 
   1   1  14       84.31       84.59      8.52 o 
   3   1  14      156.11      171.87     16.31 o 
   5   1  14       56.91       47.77      7.03 o 
   7   1  14      200.28      192.11     36.90 o 
   9   1  14      114.53      103.04     30.53 o 
   0   2  14     2708.18     2610.71     76.61 o 
   2   2  14     3482.94     3498.58     38.91 o 
   4   2  14     6627.61     6829.09     61.49 o 
   6   2  14     8784.28     8964.17    114.53 o 
   8   2  14     3896.33     3784.57    111.15 o 
   1   3  14     2301.90     2168.99     25.88 o 
   3   3  14     2825.20     2764.45     32.66 o 
   5   3  14     1155.57     1075.19     53.56 o 
   7   3  14     2545.21     2422.58    133.02 o 
   9   3  14      249.20      208.23     77.46 o 
   0   4  14     3418.20     3338.07     86.67 o 
   2   4  14     5423.10     5448.02     45.14 o 
   4   4  14     5379.92     5492.73     96.23 o 
   6   4  14     3452.91     3496.85     64.29 o 
   8   4  14     4014.75     3939.34     93.13 o 
   1   5  14       55.76       51.16      6.85 o 
   3   5  14       83.48       78.24     12.40 o 
   5   5  14        4.60        4.84      9.18 o 
   7   5  14        0.90       12.70     10.17 o 
   9   5  14      104.92       69.47     25.82 o 
   0   6  14     7325.50     7589.83    104.59 o 
   2   6  14     5354.69     5256.49     87.71 o 
   4   6  14     3024.74     2781.50     65.80 o 
   6   6  14     2310.31     2273.71     52.69 o 
   8   6  14     3265.94     3379.37    109.01 o 
   1   7  14      558.35      471.06     30.93 o 
   3   7  14     1205.41     1162.90     28.38 o 
   5   7  14       35.34       26.44     12.04 o 
   7   7  14     1002.71      852.70     34.41 o 
   0   8  14     9297.73     9426.90    120.51 o 
   2   8  14     3663.86     3640.05     52.97 o 
   4   8  14     1955.41     1922.21     47.49 o 
   6   8  14     4791.26     4744.42     92.90 o 
   1   9  14       23.61       37.40     10.44 o 
   3   9  14       85.25      110.85     17.64 o 
   5   9  14        0.73       13.63      9.36 o 
   7   9  14       62.44       56.36     18.92 o 
   0  10  14     5070.60     5218.34    153.61 o 
   2  10  14     5392.18     5483.72    138.42 o 
   4  10  14     2433.35     2411.65     64.30 o 
   6  10  14     1023.06     1016.73     47.02 o 
   1  11  14       85.12       69.80     14.65 o 
   3  11  14       22.26       12.81      8.36 o 
   5  11  14      130.08       95.93     19.22 o 
   0  12  14      485.16      476.37     44.57 o 
   2  12  14     4029.38     4112.76    101.79 o 
   1   1  15     1554.19     1537.14     22.76 o 
   3   1  15     7261.30     7286.62    117.92 o 
   5   1  15     9989.22     9864.21    121.95 o 
   7   1  15     2158.18     2148.72     72.46 o 
   2   2  15     3293.82     3231.14     52.99 o 
   4   2  15       24.90       22.90     13.09 o 
   6   2  15     1200.80     1323.11     54.28 o 
   8   2  15       56.49       67.06     23.85 o 
   1   3  15     3383.85     3334.17     51.11 o 
   3   3  15     7721.22     7723.50    125.77 o 
   5   3  15     2661.96     2674.59     54.55 o 
   7   3  15     1873.16     1970.21     60.86 o 
   2   4  15      284.75      236.98     17.58 o 
   4   4  15      573.37      585.99     39.04 o 
   6   4  15      197.46      143.62     37.13 o 
   8   4  15      662.02      516.46    125.29 o 
   1   5  15     3338.46     3333.30     77.30 o 
   3   5  15     4947.18     4739.49     54.04 o 
   5   5  15     5164.10     5096.14     72.33 o 
   7   5  15     2964.50     3126.18     90.02 o 
   2   6  15      503.16      443.65     38.61 o 
   4   6  15      252.61      255.85     24.30 o 
   6   6  15       26.90       17.73     10.15 o 
   1   7  15    12641.68    12329.63     86.29 o 
   3   7  15      179.12      215.82     31.33 o 
   5   7  15      741.64      828.65     34.46 o 
   7   7  15     7344.83     7215.66    181.14 o 
   2   8  15      219.90      234.63     32.26 o 
   4   8  15       16.30       34.57     12.48 o 
   6   8  15       23.19       24.01     13.65 o 
   1   9  15     2469.94     2423.98     60.88 o 
   3   9  15     5242.37     5422.15     78.61 o 
   5   9  15     3758.18     3727.42     85.10 o 
   2  10  15      700.13      604.40     50.08 o 
   4  10  15      212.46      164.93     39.01 o 
   1  11  15     2345.72     2271.88     59.39 o 
   0   0  16    15000.28    14015.46    730.43 o 
   2   0  16     2343.76     2315.59     53.86 o 
   4   0  16      327.26      298.12     41.02 o 
   6   0  16     9346.32     9438.62    204.11 o 
   1   1  16       54.32       33.09      6.71 o 
   3   1  16      108.83       83.35     12.30 o 
   5   1  16       38.93       19.89     16.70 o 
   7   1  16      150.16       89.32     26.29 o 
   0   2  16     2327.45     2253.20     61.07 o 
   2   2  16     4660.37     4758.83     59.84 o 
   4   2  16     5711.70     5508.96     73.63 o 
   6   2  16     2658.22     2688.29     67.36 o 
   1   3  16      381.87      419.06     32.03 o 
   3   3  16      326.57      373.64     23.09 o 
   5   3  16      128.56      131.98     32.24 o 
   7   3  16       46.79       77.93     43.20 o 
   0   4  16     6455.15     6565.98     99.21 o 
   2   4  16     5697.18     5753.97     62.58 o 
   4   4  16     1864.87     1925.56     49.30 o 
   6   4  16      896.00      820.65    103.63 o 
   1   5  16      101.56      101.81     23.10 o 
   3   5  16      339.34      342.33     49.01 o 
   5   5  16        3.65       10.65      9.44 o 
   0   6  16     8770.38     8459.46    194.75 o 
   2   6  16     2862.70     2857.36     76.47 o 
   4   6  16     1316.25     1439.36     78.79 o 
   6   6  16     5010.49     5274.74    140.44 o 
   1   7  16      350.62      285.64     40.01 o 
   3   7  16     1033.08     1039.59     50.62 o 
   5   7  16        4.79       13.74      8.35 o 
   0   8  16     1556.36     1831.06     47.99 o 
   2   8  16     3419.81     3406.50     59.58 o 
   4   8  16     5219.69     4707.50     99.63 o 
   1   9  16      920.68      831.32     85.06 o 
   3   9  16     1004.24     1042.35     47.62 o 
   0  10  16      325.20      255.55    123.15 o 
   1   1  17     4389.48     4326.24     77.01 o 
   3   1  17     4638.09     4824.63    187.02 o 
   5   1  17     2547.55     2504.85     77.60 o 
   2   2  17      366.49      336.83     23.62 o 
   4   2  17      444.62      361.19    100.39 o 
   1   3  17     6394.39     6566.96    109.22 o 
   3   3  17     2131.12     2054.77     43.27 o 
   5   3  17     1739.93     1627.51     61.24 o 
   2   4  17      178.85      111.58     25.98 o 
   4   4  17        2.18       17.88      9.01 o 
   1   5  17     2385.12     2453.69     38.44 o 
   3   5  17     6076.13     5860.00     83.99 o 
   2   6  17       30.03       10.18      9.33 o 
   1   7  17     1060.25      876.28     39.74 o 
   0   0  18    18664.29    19081.98    185.38 o 
   2   0  18     4607.55     4704.63    166.89 o 
   1   1  18      123.09       68.56     15.03 o 
   3   1  18       85.44       74.85     25.83 o 
   0   2  18     7948.20     7880.48    177.18 o 
   2   2  18     3964.38     3882.13     80.97 o 
   1   3  18      329.21      221.41     46.61 o 
   0   4  18     2220.29     2269.73     65.01 o 
                                                 
